# Supplementary material for: The Impact of Regional Nerve Blocks on Postoperative Delirium or Cognitive Dysfunction following Thoracic Surgery: A Systematic Review and Meta-Analysis
Source: J Clin Med. 2023 Dec 8;12(24):7576. doi: 10.3390/jcm12247576 (PMC10743822; doi:10.3390/jcm12247576)
Supplement: Supplementary file 1 [file jcm-12-07576-s001.zip]

Archive with 1 entries (1 files):
- jcm-2719342-supplementary.pdf
